# Supplementary material for: Heat Stress Reduces the Susceptibility of Caenorhabditis elegans to Orsay Virus Infection
Source: Genes (Basel). 2021 Jul 28;12(8):1161. doi: 10.3390/genes12081161 (PMC8392475; doi:10.3390/genes12081161)
Supplement: Supplementary file 1 [file genes-12-01161-s001.zip]

Archive with 2 entries (2 files):
- Supplementary file figures and tables FINAL.pdf
- Supplementary Table S1.pdf
